# Supplementary material for: Discordant Dose-Dependent Metabolic Effects of Eicosapentanoic Acid in Diet-Induced Obese Mice
Source: Nutrients. 2020 May 8;12(5):1342. doi: 10.3390/nu12051342 (PMC7284763; doi:10.3390/nu12051342)
Supplement: Supplementary file 1 [file nutrients-12-01342-s001.zip]

Archive with 5 entries (4 files):
- Supplementary Figure 1.tiff
- __MACOSX/
- __MACOSX/._Supplementary Figure 1.tiff
- Supplementary Table 1.tiff
- __MACOSX/._Supplementary Table 1.tiff
